# Supplementary material for: Contrasting roles for parvalbumin-expressing inhibitory neurons in two forms of adult visual cortical plasticity
Source: eLife. 2016 Mar 4;5:e11450. doi: 10.7554/eLife.11450 (PMC4786407; doi:10.7554/eLife.11450)
Supplement: Figure 1—source data 1. — DOI: http://dx.doi.org/10.7554/eLife.11450.004 [file elife-11450-fig1-data1.xls]

## Sheet: Figure 1G
	Figure 1G	Action potential number for current injection
	Baseline
			Current injected	0	20	40	60	80	100	120	140	160
	Cell	1		0	0	0	0	0	2	7	11	24
		2		0	0	0	0	0	20	24	31	38
		3		0	0	0	51	164	249	273	292	288
		4		0	0	0	1	0	0	0	1	28
		5		0	0	0	0	0	0	0	12	35
		6		0	0	0	0	0	2	44	77	117
		7		0	0	10	69	124	175	211	232	248
		8		0	0	2	15	21	30	36	43	46
		9		24	35	35	46	62	68	72	73	84
		10		0	0	0	13	43	67	95	182	211
		Mean		2.4	3.5	4.7	19.5	41.4	61.3	76.2	95.4	111.9
		SEM		2.4	3.5	3.50888	8.21279	18.6388	26.9712	29.637	32.5806	31.7355
	CNO
			Current injected	0	20	40	60	80	100	120	140	160
	Cell	1		0	0	0	0	0	0	0	0	0
		2		0	0	0	0	0	0	0	0	0
		3		0	0	0	0	0	0	3	35	88
		4		0	0	0	0	0	0	0	0	0
		5		0	0	0	0	0	0	0	2	5
		6		1	11	7	25	31	35	37	45	44
		7		0	0	0	0	0	0	0	0	0
		8		0	0	0	0	0	0	0	0	0
		9		0	0	0	1	5	28	15	22	35
		10		0	0	0	0	0	0	0	0	0
		Mean		0.1	1.1	0.7	2.6	3.6	6.3	5.5	10.4	17.2
		SEM		0.1	1.1	0.7	2.49087	3.08473	4.23228	3.80132	5.43282	9.41134
