# Supplementary material for: Contrasting roles for parvalbumin-expressing inhibitory neurons in two forms of adult visual cortical plasticity
Source: eLife. 2016 Mar 4;5:e11450. doi: 10.7554/eLife.11450 (PMC4786407; doi:10.7554/eLife.11450)
Supplement: Figure 2—source data 1. — DOI: http://dx.doi.org/10.7554/eLife.11450.006 [file elife-11450-fig2-data1.xlsx]

## Sheet: Figure 2
		Figure 2C						Figure 2D				Figure 2F								Figure 2G
		VEP magnitude before and after PV+ inactivation						Ratio of Contralateral/Ipsilateral VEPs after PV+ inactivation				VEP magnitudes before and after monocular deprivation and PV+ inactivation								Contralateral/Ipsilateral Ratios before and after monocular deprivation and PV+ inactivation
			PreCNO		PostCNO			Contra/Ipsi ratio					PreMD		Post MD-PreCNO		PostMD-PostCNO			PreMD	Post MD-PreCNO	PostMD-PostCNO
			Contra	Ipsi	Contra	Ipsi		PreCNO	PostCNO				Contra	Ipsi	Contra	Ipsi	Contra	Ipsi
	Animal	1	149	85	420	238		1.75294	1.76471		Animal	1	212	47	198	101	708	268		4.51064	1.9604	2.64179
		2	221	137	608	341		1.61314	1.78299			2	179	45	108	106	218	232		3.97778	1.01887	0.939655
		3	241	111	596	483		2.17117	1.23395			3	246	103	236	159	680	566		2.38835	1.48428	1.20141
		4	196	102	634	355		1.92157	1.78592			4	212	76	233	165	606	550		2.78947	1.41212	1.10182
		5	198	78	709	355		2.53846	1.99718			5	181	75	168	134	685	585		2.41333	1.25373	1.17094
		6	245	113	603	200		2.16814	3.015			6	298	78	217	195	595.5	539.5		3.82051	1.11282	1.1038
		7	245.5	97.5	1012.5	442.5		2.51795	2.28814			7	146	75	106.5	130	342	386		1.94667	0.819231	0.88601
		8	287	121	856	454.5		2.3719	1.88339			8	160	47	206	132	779	481		3.40426	1.56061	1.61954
												9	258	81	187	158	431	463		3.18519	1.18354	0.930886
		Mean	222.812	105.562	679.812	358.625		2.13191	1.96891			10	162	68	175	115	601	313		2.38235	1.52174	1.92013
		SEM	14.7866	6.77669	64.1229	35.7934		0.121871	0.181965
												Mean	205.4	69.5	183.45	139.5	564.55	438.35		3.08185	1.33273	1.3516
												SEM	15.5786	5.81617	14.5294	9.33006	56.3589	41.228		0.264484	0.102737	0.176449
