# Supplementary material for: Contrasting roles for parvalbumin-expressing inhibitory neurons in two forms of adult visual cortical plasticity
Source: eLife. 2016 Mar 4;5:e11450. doi: 10.7554/eLife.11450 (PMC4786407; doi:10.7554/eLife.11450)
Supplement: Figure 3—source data 1. — DOI: http://dx.doi.org/10.7554/eLife.11450.008 [file elife-11450-fig3-data1.xlsx]

## Sheet: Figure 3
		Figure 3C	VEP magnitude SRP induction							Figure 3D	SRP expression on day 7 before and after PV+ inactivation				Figure 3E	Familiar/Novel ratio beforea and after PV+ inactivation
										PreCNO	PreCNO	PostCNO	PostCNO		Familiar/Novel ratio
		Day	1	2	3	4	5	6		Familiar	Novel	Familiar	Novel		PreCNO	PostCNO
	Animal	1	248	254	284	333	356	354		274	198	864	959		1.38384	0.900938
		2	145.5	245.5	304.5	330	330.5	355.5		384	140.5	534.5	496		2.7331	1.07762
		3	80.5	131	157	174	158.5	174.5		198.5	80.5	288	262		2.46584	1.09924
		4	148	218	229	234.5	224	227		236.5	137.5	320.5	320.5		1.72	1
		5	236	292.5	363.5	362	351.5	378		354	232	622.5	697.5		1.52586	0.892473
		6	240	358	370	389	385	394.5		394	250	418	462		1.576	0.904762
		7	175.5	273	331.5	360	349	331		352.5	151	721	588.5		2.33444	1.22515
		8	162.5	340.5	390	398	401.5	419.5		412	168	826	711		2.45238	1.16174
		9	172	259.5	291.5	316	307	318		335	116	417.5	418.5		2.88793	0.997611
		10	232	261	288	281	291.5	298.5		306.5	155.5	360	335.5		1.97106	1.07303
		Mean	184	263.3	300.9	317.75	315.45	325.05		324.7	162.9	537.2	525.05		2.10504	1.03326
		SEM	17.1299	19.9592	22.1106	22.2587	23.6124	23.8938		22.1824	16.3136	66.6888	68.2961		0.170375	0.0361248
