# Supplementary material for: Contrasting roles for parvalbumin-expressing inhibitory neurons in two forms of adult visual cortical plasticity
Source: eLife. 2016 Mar 4;5:e11450. doi: 10.7554/eLife.11450 (PMC4786407; doi:10.7554/eLife.11450)
Supplement: Figure 3—figure supplement 1—source data 1. — DOI: http://dx.doi.org/10.7554/eLife.11450.010 [file elife-11450-fig3-figsupp1-data1.xlsx]

## Sheet: Figure 3 - supplement 1
	Figure 3 - supplement 1A									Figure 3 - supplement 1B
	SRP induction in WT animals infected with AAV-DIO-HM4D(Gi) prior to CNO									SRP expression in WT animals infected with AAV-DIO-HM4D(Gi) Before and During CNO application
										Before CNO		During CNO
		Day	1	2	3	4	5	6		Familiar	Novel	Familiar	Novel
	WT	1	226.5	311.5	324	320.5	337.5	334.5		357.5	227	340.5	300.5
		2	131	165	189	210.5	226	248		229	120	246	173.5
		3	258	329	399	387	387	397		372	225	335	222
		4	304	371	400.5	432	457	449		441	272	489.5	304
		5	235.5	292.5	303	307	337.5	339.5		319.5	206.5	317.5	241
		6	252.5	281.5	317.5	359	360.5	345.5		357	229.5	374	230.5
		7	290.5	389	436	446	475.5	457		490	283.5	508	345.5
		8	209	272	307.5	302.5	288.5	334.5		322.5	190.5	341.5	237
		Average	238.375	301.438	334.562	345.562	358.688	363.125		361.062	219.25	369	256.75
		SEM	18.9689	24.3949	27.4217	27.2777	29.1381	24.3104		27.9728	17.9028	31.1597	19.5889
