# Supplementary material for: Contrasting roles for parvalbumin-expressing inhibitory neurons in two forms of adult visual cortical plasticity
Source: eLife. 2016 Mar 4;5:e11450. doi: 10.7554/eLife.11450 (PMC4786407; doi:10.7554/eLife.11450)
Supplement: Figure 4—source data 1. — DOI: http://dx.doi.org/10.7554/eLife.11450.012 [file elife-11450-fig4-data1.xlsx]

## Sheet: Figure 4
	Figure 4A								Figure 4B							Figure 4C					Figure 4D			Figure 4E
	Novel Orientation Contrast Curve before and after PV+ inactivation								SRP expression at 50% contrast before and after PV+ inactivation							SRP expression at 100% contrast before and after PV+ inactivation					Familiar/Novel Ratios at 50% contrast			Familiar/Novel Ratios at 100% contrast
											50% contrast					100% contrast					50% contrast			100% contrast
			PreCNO							Treatment	PreCNO		PostCNO			PreCNO		PostCNO			Familiar/Novel Ratio			Familiar/Novel Ratio
		Contrast (%)	5	10	25	50	100			Stimulus	Familiar	Novel	Familiar	Novel		Familiar	Novel	Familiar	Novel		PreCNO	PostCNO		PreCNO	PostCNO
	Animal	1	88	119	108	70	85		Animal	1	140	114	292	257		224	142	367	375		1.22807	1.13619		1.57746	0.978667
		2	27.5	67.5	114.5	202.5	246			2	202.5	160.5	260.5	305.5		284	250.5	438	466.5		1.26168	0.8527		1.13373	0.938907
		3	28	76	91	130	163			3	195	157	331	325		234	216	549	481		1.24204	1.01846		1.08333	1.14137
		4	41	94	102	151	183			4	173	146.5	340.5	332.5		209	188.5	395.5	458.5		1.18089	1.02406		1.10875	0.862595
										5	202	156	551	372		266.5	185	582	530		1.29487	1.48118		1.44054	1.09811
		Mean	46.125	89.125	103.875	138.375	169.25			6	154	104	356	328		206	105	545	633		1.48077	1.08537		1.9619	0.860979
		SEM	14.3038	11.3878	4.99322	27.4115	33.1873			7	248	162	347	329		338.5	225	447	445.5		1.53086	1.05471		1.50444	1.00337
										8	196	160.5	759.5	766.5		316.5	230.5	936	729.5		1.22118	0.990868		1.3731	1.28307
			PostCNO							Mean	188.812	145.062	404.688	376.938		192.812	259.812	532.438	514.875		1.30505	1.08044		1.39791	1.02088
		Contrast (%)	5	10	25	50	100			SEM	11.8012	8.10502	59.1662	56.7949		17.266	17.6582	63.8204	40.3754		0.0455522	0.0642675		0.104921	0.0515228
	Animal	1	73	113	171	213	374
		2	49.5	207.5	265	354	527
		3	85	163	196	351	477
		4	68	114	176	427	571
		Mean	68.875	149.375	202	336.25	487.25
		SEM	7.37782	22.6176	21.6833	44.6829	42.3524
