# Supplementary material for: Contrasting roles for parvalbumin-expressing inhibitory neurons in two forms of adult visual cortical plasticity
Source: eLife. 2016 Mar 4;5:e11450. doi: 10.7554/eLife.11450 (PMC4786407; doi:10.7554/eLife.11450)
Supplement: Figure 5—source data 1. — DOI: http://dx.doi.org/10.7554/eLife.11450.014 [file elife-11450-fig5-data1.xlsx]

## Sheet: Figure 5C-E
		Figure 5C									Figure 5D						Figure 5E
		SRP over days in PV-Cre x ChR2 mice									SRP expression after PV+ activation with ChR2						Familiar/Novel ratio before and after PV+ activation with ChR2
												Laser Off		Laser On			Fam/Nov ratio
			Day	1	1	1	1	1	1		Stimulus	Fam	Nov	Fam	Nov		Laser Off	Laser On
	PV-Cre mouse	1		131.5	155.5	154.5	163.5	186	189.5			206.75	163.75	98.5	114.25		1.2626	0.862144
		2		315	381	411	382	408	417.5			438	414	243.75	219.25		1.05797	1.11174
		3		137	209	236	282	283	281			379.5	213	330.5	246.5		1.78169	1.34077
		4		230	264	292	289	286	288			327.5	227.5	272.5	228		1.43956	1.19518
		5		215	271.5	303.5	313.5	341	353			384.25	268.5	200	172.75		1.4311	1.15774
		6		254.5	381	418.5	414.5	472	467			496.75	364.25	248.25	235.25		1.36376	1.05526
		7		155	191	216.5	247.5	288	284.5			261.25	149.5	125	113.75		1.74749	1.0989
		8		64	91	89	100	112	110			129	89	78.5	86		1.44944	0.912791
		9		210	313	307	307.5	361	330			386.5	301.75	209.25	177		1.28086	1.1822
		10		195.5	231	220.5	142.5	186.5	197.5			282.25	198	113.25	100.5		1.42551	1.12687
		11		101	125	84	96	116	95			126	45.5	74	42.5		2.76923	1.74118
		Mean		182.591	237.545	248.409	248.909	276.318	273.909			310.705	221.341	181.227	157.795		1.54629	1.16225
		SEM		21.969	29.0145	33.9714	32.9759	35.1863	35.6119			36.7027	33.547	26.4281	21.048		0.136941	0.0700704
