# Supplementary material for: Contrasting roles for parvalbumin-expressing inhibitory neurons in two forms of adult visual cortical plasticity
Source: eLife. 2016 Mar 4;5:e11450. doi: 10.7554/eLife.11450 (PMC4786407; doi:10.7554/eLife.11450)
Supplement: Figure 5—figure supplement 1—source data 1. — DOI: http://dx.doi.org/10.7554/eLife.11450.016 [file elife-11450-fig5-figsupp1-data1.xlsx]

1<pre>File upload failed
</pre>
<!DOCTYPE html PUBLIC "-//W3C//DTD XHTML 1.0 Transitional//EN" "http://www.w3.org/TR/xhtml1/DTD/xhtml1-transitional.dtd">
<!-- CMS Strata (c)2003-2016 AMA DataSet Limited (www.ama.uk.com) [CONTENT MANAGEMENT SYSTEM 0.9.40-alpha-cms31-exetercs_09] start:0.261}-->
    <html xmlns="http://www.w3.org/1999/xhtml" lang="en">    
        <head>
            <meta http-equiv="Content-Type" content="text/html; charset=utf-8" />
            <meta http-equiv="Page-Enter" content="blendTrans(Duration=0.1)" />
            <meta http-equiv="Page-Exit" content="blendTrans(Duration=0.1)" />
            <meta http-equiv="Reply-to" content="support@ama.uk.com" />
            <meta name="generator" content="CMS Strata - AMA DataSet Limited" />
            <meta name="description" content="" />
            <meta name="keywords" content="" />
            <meta name="robots" content="index, follow" />
            <meta property="og:url" content="http://elife.exetercs.com/ecs/article/75292/resources/Figure5_source-data"/>
                
            <title> </title>        
            <link rel="icon" href="/ico/favicon.png" type="image/vnd.microsoft.icon"/>
            <link rel="shortcut icon" href="/ico/favicon.png" type="image/x-icon" />
            <link rel="apple-touch-icon" href="/ico/favicon.png"/>
            <link type="text/css" rel="stylesheet" href="/css/template.css?1444145271" media="all" />
            <script type="text/javascript" src="/js/exeter/reviewfm.js?1457156390"></script>
            <script type="text/javascript" src="/js/exeter/findReplace.js?1448367842"></script>
            <script type="text/javascript" src="/js/exeter/cite.js?1453025349"></script>
            <link type="text/css" rel="stylesheet" href="/cms/css/bootstrap/bootstrap.css?1397297606" media="all" />
            <link type="text/css" rel="stylesheet" href="/css/font-awesome/font-awesome.css?1406016297" media="all" />
            <script type="text/javascript" src="/cms/includes/js/jquery/jquery-1.9.1.js?1451806610"></script>
            <link type="text/css" rel="stylesheet" href="/css/nanoscroller.css?1455952198" media="all" />
            <script type="text/javascript" src="/js/jquery/jquery.nicescroll.min.js?1454074240"></script>
            <script type="text/javascript" src="/js/jquery/jquery.nanoscroller.min.js?1455887411"></script>
            <script type="text/javascript" src="/js/exeter/ecs_context_config.js?1456126646"></script>
            <script type="text/javascript" src="/js/exeter/enjoyhint.js?1442054801"></script>
            <script type="text/javascript" src="/js/exeter/jquery.enjoyhint.js?1441602679"></script>
            <link type="text/css" rel="stylesheet" href="/css/jquery.enjoyhint.css?1441372058" media="all" />
            <script type="text/javascript" src="/js/exeter/exetercs.js?1455887277"></script>
            <script type="text/javascript" src="/js/exeter/ecs_commonjs.js?1456991935"></script>
            <script type="text/javascript" src="/js/tagsinput/typeahead.bundle.min.js?1443182575"></script>
        </head>
        <body id='ama-page-'>
404                    <div id='ama-layout-4' class='col-xs-4 col-xs-push-4 col-xs-offset-4 col-xs-pull-4 4 ama-level-0' style='4'>
                    </div>
</div>            <script type="text/javascript" src="/js/exeter/jquery.xpath.min.js?1454145027"></script>
        </body>   </html>
<!-- Loadtime:0.2622; Lang:en; Page:; Access Level:; CMS calls: bb_query:22; bb_fetch_array:; bb_fetch_assoc:95; sections:; fields: -->
