# Supplementary material for: Contrasting roles for parvalbumin-expressing inhibitory neurons in two forms of adult visual cortical plasticity
Source: eLife. 2016 Mar 4;5:e11450. doi: 10.7554/eLife.11450 (PMC4786407; doi:10.7554/eLife.11450)
Supplement: Figure 6—source data 1. — DOI: http://dx.doi.org/10.7554/eLife.11450.018 [file elife-11450-fig6-data1.xlsx]

## Sheet: Figure 6
	Figure 6A								Figure 6B								Figure 6C					Figure 6D				Figure 6E								Figure 6F								Figure 6G
	VEP magnitudes across SRP in PV-GluN1 KO and littermate mice								Normalized VEP magnitudes across SRP in PV-GluN1 KO and littermate mice								VEP magnitudes familiar novel across genotypes					Familiar/Novel ratios across genotypes				Ocular dominance plasticity in PV-GluN1 KO mice								Ocular dominance plasticity in WT-floxed GluN1 littermates								Ocular dominance ratios in PV-GluN1 KO and WT floxed GluN1 littermates
																												Pre MD			Post MD					Pre MD			Post MD				OD ratio			OD ratio
		Day	1	2	3	4	5			Day	1	2	3	4	5			Day	Familiar	Novel			Day	Familiar/Novel ratio			Eye	Contra	Ipsi		Contra	Ipsi				Contra	Ipsi		Contra	Ipsi			Pre MD	Post MD		Pre MD	Post MD
	WT-GluN1 fl/fl	1	108	170	261	364	439		WT-GluN1 fl/fl	1	82.4798	129.829	199.326	277.987	335.265		WT-GluN1 fl/fl	1	439	189		WT-GluN1 fl/fl	1	2.32275		PV-GluN1 KO	15	237	100		220	190		WT-GluN1 fl/fl	18	399	169		270	184			2.37	1.15789		2.36095	1.46739
		2	82	103	80	149	177			2	62.6235	78.6613	61.0961	113.792	135.175			2	177	111			2	1.59459			16	207	48		109	66			19	188	138		148	147			4.3125	1.65152		1.36232	1.0068
		3	156	140	285	303	321			3	119.137	106.918	217.655	231.402	245.148			3	321	187			3	1.71658			17	246	64		185	160			20	303	84		168	170			3.84375	1.15625		3.60714	0.988235
		4	107	245	323	381	382			4	81.7161	187.107	246.676	290.97	291.734			4	382	172			4	2.22093			18	370	79		249	141			21	150	72		171	152			4.68354	1.76596		2.08333	1.125
		5	62	57	156	115	181			5	47.3495	43.531	119.137	87.8257	138.23			5	181	124			5	1.45968			19	357	161		273	324			22	191	99		239	165			2.21739	0.842593		1.92929	1.44848
		6	136	187	228	242	151			6	103.863	142.812	174.124	184.816	115.319			6	151	139			6	1.08633			20	165	65		196	200			23	253	71		188	140			2.53846	0.98		3.56338	1.34286
		7	191	189	283	188	238			7	145.867	144.34	216.128	143.576	181.761			7	238	148			7	1.60811			21	158	66		161	78			24	154	50		114	124			2.39394	2.0641		3.08	0.919355
		8	152	320	415	450	498			8	116.083	244.385	316.936	343.666	380.323			8	498	254			8	1.96063			22	386	144		294	319											2.68056	0.92163
		9	181	316	371	362	445			9	138.23	241.33	283.333	276.46	339.847			9	445	222			9	2.0045			23	418	112		186	141			Mean	234	97.5714		185.429	154.571			3.73214	1.31915
		10	87	154	189	189	280			10	66.442	117.61	144.34	144.34	213.836			10	280	179			10	1.56425			24	304	75		238	201			SEM	34.4231	15.8458		20.1445	7.59654			4.05333	1.18408
		11	165	202	219	340	445			11	126.011	154.268	167.251	259.659	339.847			11	445	235			11	1.89362			25	382	83		260	247											4.60241	1.05263
		12	80	59	108	186	381			12	61.0961	45.0584	82.4798	142.049	290.97			12	381	108			12	3.52778
		13	177	193	220	259	303			13	135.175	147.394	168.014	197.799	231.402			13	303	208			13	1.45673			Mean	293.636	90.6364		215.545	187.909										Mean	3.40255	1.28144		2.56949	1.18545
		14	155	209	236	224	288			14	118.374	159.614	180.234	171.069	219.946			14	288	157			14	1.83439			SEM	28.554	10.6909		16.4014	25.5202										SEM	0.292192	0.116439		0.326311	0.087113
		15	113	132	188	150	223			15	86.2983	100.809	143.576	114.555	170.305			15	223	135			15	1.65185
		16	111	189	240	289	349			16	84.7709	144.34	183.288	220.71	266.532			16	349	262			16	1.33206
		17	163	221	277	309	318			17	124.483	168.778	211.545	235.984	242.857			17	318	162			17	1.96296
		Mean	130.941	181.529	239.941	264.706	318.765				100	138.634	183.243	202.156	243.441				318.765	176				1.83516
		SEM	9.69971	17.7861	20.7174	23.1558	25.2092				7.40768	13.5833	15.8219	17.6841	19.2523				25.2092	11.5619				0.130669
		Day	1	2	3	4	5			Day	1	2	3	4	5			Day		Novel			Day	Familiar/Novel ratio
	PV-GluN1 KO	1	290	317	315	378	328		PV-GluN1 KO	1	119.658	130.799	129.973	155.968	135.337		PV-GluN1 KO	1	328	248		PV-GluN1 KO	1	1.32258
		2	243	229	282	277	237			2	100.265	94.4887	116.357	114.294	97.7896			2	237	170			2	1.39412
		3	276	378	383	491	432			3	113.882	155.968	158.031	202.594	178.249			3	432	234			3	1.84615
		4	282	289	339	390	323			4	116.357	119.246	139.876	160.92	133.274			4	323	386			4	0.836788
		5	251	120	135	162	154			5	103.566	49.5137	55.7029	66.8435	63.5426			5	154	120			5	1.28333
		6	422	427	441	420	504			6	174.123	176.186	181.963	173.298	207.958			6	504	423			6	1.19149
		7	277	260	319	311	402			7	114.294	107.28	131.624	128.323	165.871			7	402	277			7	1.45126
		8	197	199	187	230	184			8	81.285	82.1102	77.1589	94.9013	75.921			8	184	182			8	1.01099
		9	257	266	286	321	394			9	106.042	109.755	118.008	132.449	162.57			9	394	347			9	1.13545
		10	121	141	174	190	225			10	49.9263	58.1786	71.7949	78.3967	92.8382			10	225	168			10	1.33929
		11	263	293	374	307	453			11	108.518	120.896	154.318	126.673	186.914			11	453	263			11	1.72243
		12	212	235	379	357	386			12	87.4742	96.9643	156.381	147.303	159.269			12	386	226			12	1.70796
		13	133	173	196	247	359			13	54.8777	71.3823	80.8724	101.916	148.128			13	359	221			13	1.62443
		14	169	242	238	305	382			14	69.7318	99.8526	98.2022	125.847	157.619			14	382	131			14	2.91603
		Mean	242.357	254.929	289.143	313.286	340.214				100	105.187	119.304	129.266	140.377				340.214	242.571				1.48445
		SEM	20.1924	22.6814	24.5838	24.1175	27.9647				8.33166	9.35866	10.1436	9.95122	11.5386				27.9647	24.4101				0.133727
[truncated: 6 more columns]
