# Supplementary material for: Contrasting roles for parvalbumin-expressing inhibitory neurons in two forms of adult visual cortical plasticity
Source: eLife. 2016 Mar 4;5:e11450. doi: 10.7554/eLife.11450 (PMC4786407; doi:10.7554/eLife.11450)
Supplement: Figure 7—source data 1. — DOI: http://dx.doi.org/10.7554/eLife.11450.020 [file elife-11450-fig7-data1.xlsx]

## Sheet: Figure 7
	Figure 7B									Figure 7C						Figure 7D										Figure 7E				Figure 7H							Figure 7I			Figure 7K									Figure 7L
	Effects of systemic Ketamine (50 mg/kg) on SRP expression									Effects of systemic Ketamine (50 mg/kg) on Familiar/Novel ratio						Effects of systemic Ketamine (50 mg/kg) on VEP magnitude in WT littermates and PV-GluN1 KO mice										Effects of ketamine in WT littermates and PV-GluN1 KO mice				Effects of ketamine on monocular VEP magnitude							Effects of ketamine on ocular dominance ratio			Effects of ketamine on ocular dominance plasticity									Effects of ketamine on ocular dominance plasticity
		Treatment	Pre		During ketamine		2 days recovery					Familiar/Novel Ratio															Post/Pre ratio					PreKet		PostKet			Ocular Dominance ratio				Treatment	PreMD		PostMD-PreK		PostMD-PostK			Ocular dominance ratio
		Stimulus	Familiar	Novel	Familiar	Novel	Familiar	Novel			Treatment	Pre	During ketamine	2 day recovery				Pre ketamine	Post Ketamine				Pre ketamine	Post ketamine			WT x GluN1 fl/fl	PV-GluN1 KO				Contra	Ipsi	Contra	Ipsi		Pre Ketamine	Post Ketamine			Eye	Contra	Ipsi	Contra	Ipsi	Contra	Ipsi		PreMD
	Animal	1	225.774	152.032	434.345	406.234	308.359	137.031		Animal	1	1.48504	1.0692	2.25028		WT x GluN1 fl/fl	1	51.8155	141.445		PV-GluN1 fl/fl	1	319.883	218.947			2.72978	0.684461		Animal	1	330.5	146.5	371.5	147.5		2.25597	2.51864		Animal	1	206.5	101	131	118	208	184.75		2.04455
		2	311.211	154.941	559.669	591.951	369.524	137.743			2	2.00858	0.945465	2.68271			2	178.048	430.655			2	162.916	191.613			2.41876	1.17615			2	302	88.5	504.5	202.25		3.41243	2.49444			2	301.5	90.5	204.5	196.5	320	311.25		3.33149
		3	338.551	150.685	469.355	477.746	359.945	185.647			3	2.24674	0.982436	1.93888			3	54.8145	209.888			3	254.124	248.57			3.82907	0.978145			3	160.5	60	217.875	120.875		2.675	1.80248			3	252	76.5	188	144	327.125	285.25		3.29412
		4	247.202	124.689	383.314	379.15	315.595	132.832			4	1.98256	1.01098	2.37589			4	237.782	368.288			4	375.015	241.769			1.54885	0.644691			4	281	110.5	359.875	99		2.54299	3.6351			4	194	42.5	199.5	96.5	248.75	162.125		4.56471
		5	237.074	106.332	254.153	255.723	230.98	145.402			5	2.22957	0.993862	1.58857			5	182.448	417.215			5	288.445	428.365			2.28676	1.48508			5	345.5	158	544.75	242.625		2.18671	2.24523			5	256.5	186	235.5	228	317.375	308.875		1.37903
		6	293.692	175.26	315.683	361.375	303.185	213.837			6	1.67575	0.873561	1.41783			6	107.714	206.937			6	54.2365	85.4225			1.92117	1.575			6	208	57	296.625	122.375		3.64912	2.4239			6	335.5	153.5	230.5	252.5	348.625	318.125		2.18567
		7	260.994	169.604	480.553	471.797	176.256	137.938			7	1.53885	1.01856	1.27779			7	234.787	611.138			7	130.675	189.454			2.60295	1.44981			7	299.5	101	211.75	69.875		2.96535	3.03041			7	177.5	93.5	176	118	286	214.875		1.8984
		8	120.255	85.4483	294.462	323.555	132.757	112.913			8	1.40735	0.910083	1.17574			8	377.435	707.612			8	501.043	465.203			1.87479	0.928468			8	251.5	82	292.5	107.125		3.06707	2.73046			8	155.5	43.5	131	125.5	233.75	158.375		3.57471
		9	157.608	114.484	180.449	201.434	176.544	120.922			9	1.37668	0.89582	1.45998																											9	199	89.5	144.5	98	210	106.625		2.22346
		10	262.408	155.143	447.033	506.327	301.47	169.704			10	1.69139	0.882893	1.77644			Mean	178.106	386.647			Mean	260.792	258.668		Mean	2.40152	1.11523			Mean	272.312	100.438	349.922	138.953		2.84433	2.61008			10	264	76	149	181.5	286.625	286.125		3.47368
																	SEM	38.4127	70.7468			SEM	50.7522	44.8648		SEM	0.247665	0.128485			SEM	22.1639	13.0529	43.3183	20.1823		0.18578	0.19289			11	258	78.5	192	154.5	283.5	216		3.28662
		Mean	245.477	138.862	381.901	397.529	267.462	149.397			Mean	1.76425	0.958286	1.79441
		SEM	21.0024	9.31733	37.2543	37.6154	26.1306	9.84954			SEM	0.104146	0.0210325	0.159926
																																									Mean	236.364	93.7273	180.136	155.727	279.068	232.034		2.8415
																																									SEM	16.5252	12.8481	11.2242	15.8558	14.5256	22.1927		0.28644
[truncated: 2 more columns]
