# Supplementary material for: Contrasting roles for parvalbumin-expressing inhibitory neurons in two forms of adult visual cortical plasticity
Source: eLife. 2016 Mar 4;5:e11450. doi: 10.7554/eLife.11450 (PMC4786407; doi:10.7554/eLife.11450)
Supplement: Figure 8—source data 1. — DOI: http://dx.doi.org/10.7554/eLife.11450.022 [file elife-11450-fig8-data1.xlsx]

## Sheet: Figure 8
	Figure 8B							Figure 8C			Figure 8D										Figure 8E
	Differential behavioral response to familiar and novel stimuli before and after PV+ neuron inactivation							Familiar Novel ratios			Novelty detection after loss of NMDAR function in PV+ neurons										Familiar/Novel ratio after loss of NMDAR function in PV+ neurons
		Treatment	Pre CNO		During CNO			Familiar/Novel Ratio														Familiar/Novel ratio
		Stimulus	Familiar	Novel	Familiar	Novel		Pre	During CNO				Familiar	Novel				Familiar	Novel			PV-GluN1 KO	WT x GluN1 fl/fl
	PV Dreadds	1	1.81375	4.52174	1.40854	1.42964		0.401117	0.985242		PV-GluN1 KO	1	1.85636	1.23316		WT-GluN1 fl/fl	1	0.828231	0.875322			1.50537	0.946201
		2	1.15495	3.12674	2.03311	3.07894		0.369379	0.660327			2	0.981768	6.85737			2	1.4329	4.8312			0.14317	0.296592
		3	1.33869	4.24213	3.5271	2.65596		0.315571	1.32799			3	1.85169	1.88369			3	2.0045	4.62575			0.983014	0.433335
		4	1.31249	2.58608	1.85581	1.49674		0.507523	1.2399			4	3.21025	2.77283			4	2.66735	3.37693			1.15775	0.789873
		5	2.93279	3.30258	1.70199	1.2365		0.888032	1.37646			5	1.35373	1.02462			5	2.37526	3.28433			1.32121	0.723212
		6	1.08633	2.10392	3.31288	2.23847		0.516336	1.47998			6	2.77737	4.3299			6	0.938932	7.18342			0.641441	0.130708
		7	0.955501	3.50968	1.12885	3.68893		0.272248	0.30601			7	2.76467	1.53996			7	0.871517	2.75284			1.79528	0.316589
		8	1.00874	3.14273	2.79875	4.00884		0.320976	0.698146			8	1.90647	5.48627			8	0.875824	5.33906			0.347497	0.164041
		9	1.12231	3.06515	1.82156	1.4045		0.366151	1.29694			9	2.0608	1.50349			9	0.737108	6.75676			1.37068	0.109092
		10	3.11527	3.3727	1.43848	2.24368		0.923673	0.641126			10	5.02039	5.72407			10	0.688747	7.12609			0.877066	0.0966513
		11	2.17881	2.30742	1.05458	2.72826		0.944261	0.38654			11	1.70264	2.2954			11	4.23292	3.79562			0.741762	1.11521
		12	0.878895	1.8244	1.34577	3.24042		0.481743	0.415306			12	5.72981	3.10191			12	1.97444	1.36838			1.84719	1.4429
		13	1.75495	4.78943	1.67642	2.43606		0.366421	0.688166			13	2.07102	1.80718			13	2.1007	4.71676			1.146	0.445369
		14	2.34953	2.92558	1.7614	1.47862		0.803098	1.19125			14	6.41378	13.1703			14	2.82639	2.28963			0.486989	1.23443
		15	6.17788	8.48464	1.11112	1.52344		0.728125	0.729348			15	1.23121	5.39535			15	1.81969	2.8149			0.228198	0.646449
		16	0.827825	1.94958	3.41296	0.929115		0.424618	3.67334			16	1.0147	2.71737								0.373412
		17	2.29198	5.15652	1.80016	2.65023		0.444482	0.679249			17	2.18657	2.28372								0.957462
		18	2.97565	5.59669	2.2427	4.4387		0.531681	0.505261
		19	1.76658	3.13133	2.70293	3.92448		0.564162	0.688736			Mean	2.59607	3.71333			Mean	1.7583	4.0758		Mean	0.936675	0.592711
												SEM	0.394489	0.732611			SEM	0.259065	0.508621		SEM	0.127879	0.11296
		Mean	1.94963	3.6389	2.00711	2.46482		0.535242	0.998385
		SEM	0.290163	0.363836	0.180337	0.241754		0.0496426	0.170646
