# Supplementary material for: Contrasting roles for parvalbumin-expressing inhibitory neurons in two forms of adult visual cortical plasticity
Source: eLife. 2016 Mar 4;5:e11450. doi: 10.7554/eLife.11450 (PMC4786407; doi:10.7554/eLife.11450)
Supplement: Figure 8—figure supplement 1—source data 1. — DOI: http://dx.doi.org/10.7554/eLife.11450.024 [file elife-11450-fig8-figsupp1-data1.xlsx]

## Sheet: Figure 8 - supplement 1
	Figure 8 - supplement 1A					Figure 8 - supplement 1B			Figure 8 - supplement 1C					Figure 8 - supplement 1D
	Behavioral response to familiar and novel stimuli before PV+ neuron inactivation					Behavioral response to familiar and novel stimuli during PV+ neuron inactivation			Behavioral response to familiar and novel stimuli in WT littermate mice					Behavioral response to familiar and novel stimuli in PV-GluN1 KO mice
		Treatment	Pre CNO			During CNO
		Stimulus	Familiar	Novel		Familiar	Novel				Familiar	Novel				Familiar	Novel
	PV Dreadds	1	1.81375	4.52174		1.40854	1.42964		WT-GluN1 fl/fl	1	0.828231	0.875322		PV-GluN1 KO	1	1.85636	1.23316
		2	1.15495	3.12674		2.03311	3.07894			2	1.4329	4.8312			2	0.981768	6.85737
		3	1.33869	4.24213		3.5271	2.65596			3	2.0045	4.62575			3	1.85169	1.88369
		4	1.31249	2.58608		1.85581	1.49674			4	2.66735	3.37693			4	3.21025	2.77283
		5	2.93279	3.30258		1.70199	1.2365			5	2.37526	3.28433			5	1.35373	1.02462
		6	1.08633	2.10392		3.31288	2.23847			6	0.938932	7.18342			6	2.77737	4.3299
		7	0.955501	3.50968		1.12885	3.68893			7	0.871517	2.75284			7	2.76467	1.53996
		8	1.00874	3.14273		2.79875	4.00884			8	0.875824	5.33906			8	1.90647	5.48627
		9	1.12231	3.06515		1.82156	1.4045			9	0.737108	6.75676			9	2.0608	1.50349
		10	3.11527	3.3727		1.43848	2.24368			10	0.688747	7.12609			10	5.02039	5.72407
		11	2.17881	2.30742		1.05458	2.72826			11	4.23292	3.79562			11	1.70264	2.2954
		12	0.878895	1.8244		1.34577	3.24042			12	1.97444	1.36838			12	5.72981	3.10191
		13	1.75495	4.78943		1.67642	2.43606			13	2.1007	4.71676			13	2.07102	1.80718
		14	2.34953	2.92558		1.7614	1.47862			14	2.82639	2.28963			14	6.41378	13.1703
		15	6.17788	8.48464		1.11112	1.52344			15	1.81969	2.8149			15	1.23121	5.39535
		16	0.827825	1.94958		3.41296	0.929115								16	1.0147	2.71737
		17	2.29198	5.15652		1.80016	2.65023								17	2.18657	2.28372
		18	2.97565	5.59669		2.2427	4.4387
		19	1.76658	3.13133		2.70293	3.92448
